# Supplementary material for: NK cells promote cardiac cell death and regulate myelopoiesis in myocardial infarction
Source: Nat Commun. 2026 Apr 1;17:4699. doi: 10.1038/s41467-026-71334-x (PMC13212716; doi:10.1038/s41467-026-71334-x)
Supplement: Supplementary file 4 — Source Data [file 41467_2026_71334_MOESM4_ESM.xlsx]

## Sheet: Figure_1
	Figure 1b																						Figure 1d
Blood	Sham										MI												Heart	Sham										AMI
D0	51100	74140	74680	63660	101740	51780	87180	85320			63660	101740	51780	87180	85320	51100	74140	74680					D0	1.4074	0.667	2.3096	2.4617	0.6427	1.0557	0.5172	0.9387			1.0557	0.5172	0.9387	0.667	1.4	2.3096	2.4617	0.6427
D1	90040	41680	73940								48440	112460	13120	61000	44440								D1	7.6373	7.6108		0.4257	3.8715						7.7135	5.9962	1.5191	2.4321
D3	66280	49480	23760								92680	96980	41820	66580									D3	0.2383	2.2607	5.9656	2.0806	2.1427							5.3447	1.7561	2.2441	1.8365
D5	63800	50940	75360								75940	33380	98780	115380	76500	37980							D5	1.9506	0.6352	0.6321	2.8054	5.4828						11.9695	18.0614	3.6794	6.0444	7.513
D7	100560	130240	76440								76080	45860	85740	108500	100720								D7	1.0219	1.3273	3.4383	2.6083	2.2858						3.0262	3.0313	11.9352	6.6496	4.9767
D14	107500	58360	63400								105740	42600	69960	88000	107620
Heart	Sham										MI
D0	16.4444	21	22.2222	24	20	19.7778	29.1111	14.4444			24	20	19.7778	29.1111	14.4444	16.4444	21	22.2222
D1	36.2	17.6	16								36.8	29.6364	13.5	25.4	21.6
D3	18.6	22.2222	23.3333								71.3333	62	61.8182	48.4444
D5	19.6	35.8	25.7778								85.1429	67.4545	82.6667	122.143	56.2222	44.3636
D7	32	30.4	20.4								90.9091	72.6667	113.778	64.1667	67.0909
D14	30.6667	27.25	10.5714								45.2727	39.2727	38	28.2	30.8
	Figure 1f																						Figure 1n
CD11b+	Sham										MI												NK CCR2+	Sham										AMI
D0	14.4444	17	19.3333	20.8	16.6667	17.7778	24	12			20.8	16.6667	17.7778	24	12	14.4444	17	19.3333					D0	1.11111	0.75	2	2.4	0.888889	1.11111	1.77778	0.444444			2.4	0.888889	1.11111	1.77778	0.444444	1.11111	0.75	2
D1	30.2	13.4	12.2222								30	25.0909	10	20.4	16								D1	4.8	7	1.55556								4.8	5.81818	2.5	4.6	2.6
D3	13.6	15.7778	17.1111								57.1111	51.8333	53.6364	41.7778									D3	2.8	4.44444	14								10.2222	10.3333	6.72727	5.11111
D5	14.4	28	21.1111								65.7143	52.9091	62.8333	96.2857	40.8889								D5	3.4	6.4	3.77778								12.4286	8.72727	12.3333	20.1429	5.77778	12.1818
D7	24.2222	23.8	14.4								69.2727	52.8889	77.7778	49.1667	48.5455								D7	4.22222	4	5.8								11.4545	14.2222	12.2222	10	7.81818
D14	25	20.75	9.42857								40.7273	30.7273	27.2	23	24.8								D14	10	5.25	2								10.7273	9.63636	8.2	4.8	4.6
CD11b-	Sham										MI
D0	2	4	2.88889	3.2	3.33333	2.22222	5.11111	2.44444			3.2	3.33333	2.22222	5.11111	2.44444	2	4	2.88889
D1	6.2	4.2	3.77778								6.8	4.54545	3.5	5.2	5.8								NK CCR5+
D3	5	6.44444	6.22222								14.4444	10.1667	8.72727	6.66667									D0	0	0.25	0.222222	0	0	0.222222	0	0.222222			0	0	0.222222	0	0.222222	0	0.25	0.222222
D5	5.2	8	4.88889								19.4286	14.7273	20.5	26	15.3333								D1	1.2	2	0.666667								1.8	1.81818	0	1.6	0.8
D7	8	7	6								22.5455	19.5556	36.6667	19.1667	18.7273								D3	0.8	0.444444	2.66667								1.33333	2.33333	1.09091	2
D14	5.66667	6.5	1.14286								4.72727	9.09091	11	5.2	6								D5	2.4	4.8	2.22222								8.14286	3.45455	4.5	5.71429	2.66667	5.45455
																							D7	1.77778	1.6	2.6								3.45455	3.11111	3.11111	2.16667	0.909091
																							D14	2.66667	2.25	0.857143								5.81818	4.18182	3.6	3	3
Blood	Figure 1p				Heart	Figure 1q
	WT NK	CCR2KO NK			WT NK	CCR2 KO NK
	2.50097	1.68387			0.428097	0.08934
	0.929783	1.60413			0.138387	0.0389355
	1.1601	0.980263			0.14848	0.0298418
	1.58742	1.69582			0.104956	0.03258
	1.21182	1.96956			0.118036	0.070728

## Sheet: Figure_2
	Figure 2a
Heart	CTRL										NK Depleted
D0	18.3871		35.0495	12.3288	10.9677	16.6265	8.86364	12.4324			18.3871		35.0495	12.3288	10.9677	16.6265	8.86364	12.4324
D1			21.6438	16.9014	8.94118	4.1791	10.3529	9.69072			1.05263	0.493827	0.285714	0.625	0	0.810811
D3		74.7917	46.2921	48.0597		47.9487	68.5714	57.907			13.8298	10.9302	3.52941	8.0597	4.44444	5.25	0.430108
D5			63.9604	69.7087	55.9223	28.3117	27.3684	62.2642			3.82979	1.95122	4.63158		6.10526	2.5641	4.544
D7	41.2632	26.4706	53.0909	44.1509	42.963	104.186	62.9787	68.6486				15.3271	7.76699	17.7215	5.86957	10.4673	0.487805	4.74227
D14		30.5263	16.6667	14.0206	14.087	17.4545	24.8889	28.6364			0.631579	0.666667	0.4	2.85714	0	2.85714	2.35294
Blood	CTRL										NK Depleted
	64760		47820	39260	51000	34620	28080	13320			64760		47820	39260	51000	34620	28080	13320
			88640	36280	31240			93840			0	0	40	0	40	40	30
		30700	22960	36140		30360	26620	22060			600	380	920	360	640	780	260
			82420	36740	54240	81660	56780	47380			960	920	260		440	700	500
	78360	38780	57420	57900	29940	35720	39720	55420				1400	920	260	520	420	220	360
		60720	27640	47300	33680	41180	41080	28300			300	460	360	760	580	560	560
	Figure 2c			Figure 2d			Figure 2e			Figure 2f			Figure 2g
	CTRL	NK Depleted		CTRL	NK Depleted		CTRL	NK Depleted		CTRL	NK Depleted		Col1a1		Col3a1
	41.557	41.0598		11.7333	12.88		16.5	24.7			19.4		CTRL	NK Depleted	CTRL	NK Depleted
	42.3077	53.8462		8.7	12.95		17.6	19.4		31.3	19.3		1.33	0.63	2.07	0.53
	17.0552	41.5655		14.712	6.312		32.5	17.3		19.3	16.7		1.05	0.29	0.89	0.95
	29.6703	44.6154		6.16	14.14		35.4	16.2		20.9	15.3		1.31	0.35		0.96
	36.622	42.837		8.87467	6.342		29.2	23.3		13.2	21		0.86	0.7	1.89	0.32
	31.3934	47.4434		9.0095	11.54		18.9	22.5		20.2	19.9		0.84	0.12	0.85	0.52
	40.7085	31.04		5.06	11.2603		26.7	24.2		24.5	19.3		0.48	0.22	1.09	1.14
	30.6493	46.8683		8.66933	9.117		44.9	12.8		21.8	17.9		1.07	0.61	0.59	0.3
	26.4326	51.8538		9.2265	22.029		32.4	20.9		21.6	19.8		0.41	0.18	1.82	0.62
	25.6894	39.7406		18.81	16.73		17.4	17.6		17.5	12		0.39	0.48	0.48	0.55
	27.6252	38.426		19.5	13.095		14.9	19.5		18.2	18.1			0.38	1.59	0.42
	21.35	20.36		14.82	18.07		33.4	9.9		20.5	17.9				0.64
	22.19	52.4002		13.833	9.065		25.2	9.9		22.3	12.3
	24.44	22.2445		11.16	16.9327		15.9	20.5		27.3	20.9
	23.16	26.2		11.97	13.532		36	5.6		15.1	15
	30.92	35.3726		13.08	16.193		45.25	16.3		10.1	15.9
	22.82	41.8029		10.2875	25.32		17.6	22.7		14.4	5.7
		31.74		16.1	21.88			29.5		21.3	16
		26.3486			21.8775
		49.028			12.593
		37.1242			20.5
		29.99			16.83
		33			16.17
					17.12
					25.32
	Figure 2i			Figure 2j			Figure 2k			Figure 2l
	NK WT	NK KO		NK WT	NK KO		NK WT	NK KO		NK WT	NK KO
	32.9545	44.5833		23.1295	8.0571		29.3029	29.8104		21.3863	17.2585
	28.9435	44.3794		9.50935	5.526		44.6533	24.4497		19.1029	21.8255
	32.3859	31.4554		6.071	14.252		38.8271	20.5317		53.386	17.2245
	17.8604	41.2048		9.0785	11.5245		34.4175	12.39		26.6692	25.2835
	25.078	33.021		9.68867	11.701		30.38	27.6625		22.6993	27.8411
	22.2677	41.8474		10.295	16.9607		28.68	25.3071		26.3	22.2997
	23.297	28.1163		6.1206	24.8233		14.2433	27.356		37.09	20.6302
	31.818	26.7739		7.99687	12.2972		44.6533	14.7507		29.5921	16.0278
	23.0591	34.3939		4.97817	7.94		24.805	35.8767		26.21	17.7227
	32.8381	24.0499		6.1666	8.245		15.5	19.4371		24.55	23.0644
	23.5725	26.1364		10.6287	8.6661		20.7	26.7712		20.9301	22.6163
	21.5634	25.2874		18.495	21.824		19.8	26.2		18.0688	21.212
	17.5975	19.2312		10.7741	16.857		20.7	7.6			19.5569
		24.1206			20.25			18.1575			22.6819
		30.8476			16.5075			13			22.934
		29.1205			17.0171
					20.8625

## Sheet: Figure_3
	Figure 3b			Figure 3c						Figure 3e			Figure 3f						Figure 3g			Figure 3h			Figure 3i			Figure 3i
	CTRL	anti-NKG2A		CTRL	anti-NKG2A		CTRL	anti-NKG2A		CTRL	anti-NKG2A		CTRL	anti-NKG2A		CTRL	anti-NKG2A		CTRL	anti-NKG2A		CTRL	anti-NKG2A		CTRL	anti-NKG2A		CTRL	anti-NKG2A		CTRL	anti-NKG2A
	7943.33	12068.1		88.0952	83.7838		53.0952	53.3167		128	151		105.13	142		50.83	66.33		26	27.71		24.02	36.12		13.5362	22.8784		0.46	0.88		1.07	0.77
	5285.56	12629.9		52	96.4602		25.5556	79.115		135	167		68.67	92		42.295	102.67		32.05	27.86		15.3306	40.158		18.5644	27.8964		1.06	1.76		1.25	1.12
	6432.5	10924.7		12.5532	59.3814		37.7273	49.8969		138	170		97.67	133.375		68.5	137		32.54	24.4765		35.7467	35.3714		18.3668	23.4738		0.13	1.63		0.3	1.2
	5372.86	8735.47		40	91.7333		18.0952	49.0667		155	224		66.4	170.4		49.062	73.8		30.0522	19.59		38.306	56.43		25.0305	26.1471		0.71	0.87		0.6	1.11
	4410.87	9657.67		36.087	61.1628		35.2174	55.814		152	160		71.75	94.375		71.5	44		36.2778	21.7588		33.41	33.638		27.4405	22.8914		0.87	2.34		0.89	1.13
	8255.86	7787.54		43.964	27.2131		71.3514	32.7869		229	209		70.135	64.15		40.35	61.4		36.8761	31.2751		33.695	41.0571		25.7919	28.7525		0.34	0.94		0.31	1.13
	3963.19	9476.7		27.0455	38.2418		13.617	42.4176		110	158		61.85	91.25		65.93	150		35.8224	32.5066		35.2743	33.38		21.4776	29.0582		0.76	2.25		0.6	1.34
		6216.25			35.625			50.3125		132	125		98.5	192.5		56.45	68.595		35.0506	22.061		21.6025	44.6586		22.8088	26.5571		0.98	0.9		1.44	0.88
		7797.63			29.8925			43.4409		122	185		89.75	93.5		46.05	49.9		30.4679	26.6364		17.4617	29.1425		16.2216	30.3817		0.83	0.67		0.66	2.12
		8831.74			33.2609			53.2609			140			66.6			100.515			25.0546											1.7	0.82
		5120.27			18.6667			38.4
		8825.06			27.0886			40.5063
	Figure 3m				Figure 3n				Figure 3o
	Anti-CD8	Anti-CD8/Anti-NKG2A			Anti-CD8	Anti-CD8/Anti-NKG2A			Anti-CD8	Anti-CD8/Anti-NKG2A
	25	14			16.75	26.275			29.4808	35.6756
	28	18			26.865	32.438			26.0303	39.1183
	31	20			24.6857	21.1114			26.6587	35.0887
	38	21			29.2129	41.678			28.8697	30.7025
	39	30			15.97	31.7833			29.2088	33.8781
	40	31			29.8216	49.0467			29.1225	43.086
	41	31			12.6528	26.9833			27.6525	41.6874
	42	38			12.8125				36.765
	44				30.9775				30.9605

## Sheet: Figure_4
	Figure 4b
GzmA	Sham										MI
D0	4.32	4.1132	4.8868								4.8868	4.1132	4.324
D1	31.8673	40.6681	5.7935								20.214	19.7471
D3	5.872	9.5066	17.6457	66.2443	6.1104						36.9433	29.6325
D5	61.3171	53.1641	6.1314								67.851	13.0193	17.8848	30.5919
D7	13.4117	3.7734	13.8933	10.3524							10.2413	36.8149	157.339	78.5403
	Figure 4c
GzmB	Sham										MI
D0	4.5359	0.3039	1.901	0.8353	4.5359	0.8396	1.5843	1.901	0.8353		0.8396	1.5843	0.3039
D1	2.0362	0.9334	8.5074	2.6912	1.1414						4.0245	6.4106	1.9733	2.4217	6.9127
D3	0.3154	1.6029	1.8477	0.461	4.0612						13.0876	11.8492	4.8499	1.4419	13.1798
D5	1.0742	1.3029		4.4749	3.0071						20.9622	7.9659	4.2109	10.0453	12.3038
D7	2.4251	3.1708	2.1381	1.6621	0.9839						2.7099	4.1193	4.616	10.3089	2.2293
	Figure 4d			Figure 4e			Figure 4f			Figure 4g			Figure 4h			Figure 4i			Figure 4j			Figure 4l
	CTRL	NK depleted		CTRL	NK depleted		CTRL	NK depleted		CTRL	Anti-NKG2A		CTRL	Anti-NKG2A		CTRL	Anti-NKG2A		NK WT	NK KO		No NK	NK WT	NK GmbKO
	0.59	0.95		40	0		57.1577	45.8397		0.34	0.36		21.7	44.4		51.3118	60.1609		63.9833	58.2877		38.6558	49.202	41.689
	1.81	0.47		31.3	0		56.5412	42.6658		1.12	0.65		45.5	37		45.244	57.0652		69.2932	48.5774		34.0213	47.977	39.5227
	0.4	0.35		48.8	0		54.0897	37.5812		0.43	0.97		24.3	15.4		44.8941	55.3208		62.8803	56.7642		40.5462	46.0479	39.7355
	0.97	0.28		36.4	0		57.2642	38.1903		0.8	3.19		15.4	36		57.0122	60.3683		57.5715	56.8073		36.8299	47.021	42.528
	1.46	0.09		47.7	0		41.8739	38.5898		0.08	0.89		20	34.8					69.1018	38.6558			50.3651
	0.36	0.47		50	0					0.34	0.91		32.4	40					47.242	34.0213
	1.86	0.93		35.6	0					0.02	2.15		29.4	45					41.1042	40.5462
	1.03	0.11		59.4	0					0.92	2.31		41.5	36.8					41.6669	36.8299
		0.26								0.52			24.4	29.4					65.8532
		0.06											37	31.3					51.1151
		0.5											29.6	12.1
													25	46.2
													26.1	40
													20	42.9
													34.5	53.8
													33.3	32.4
													16.7	47.6
													25	41.5
													41.5	35
													23.1
													33.3
													25.8
	Figure 4o
	Non activated NK				Activated NK 1/1				Activated NK 1/5				Activated NK 1/10
H0	10	4	7	4	23	23	21	22	25	23	36	28	82	72	54	69
H2	12	4	8	9	22	24	20	22	30	30	46	35	95	76	64	77
H4	15	8	10	10	35	29	27	30	41	39	52	44	96	88	69	84
H6	19	14	14	15	35	33	29	32	46	40	55	47	124	106	69	99
H8	24	19	22	20	45	32	30	35	49	48	60	52	150	110	80	113
H10	25	21	23	23	43	35	36	38	54	55	67	58	120	129	92	113
H12	32	23	27	27	57	38	37	44	60	60	73	64	141	142	95	126
H14	37	32	33	31	45	50	40	45	69	62	85	72	160	145	98	134
H16	45	36	40	40	55	53	52	53	70	77	90	79	170	143	99	137
H18	45	46	45	45	66	63	65	64	77	74	91	80	180	165	110	151
H20	47	62	50	55	78	63	67	68	80	88	100	89	185	170	105	153
H22	49	60	55	55	84	67	68	73	81	94	110	95	190	180	125	165
H24	60	65	62	63	98	82	80	87	118	125	130	124	195	190	135	173
	Figure 4l
	NK Wt				NK GzmB KO
H0	23	23	21	22	11	10	6	5
H2	22	24	20	22	9	10	8	9
H4	35	29	27	30	13	10	9	11
H6	35	33	29	32	14	16	10	11
H8	45	32	30	35	17	17	17	17
H10	43	35	36	38	19	22	20	19
H12	57	38	37	44	21	21	16	19
H14	45	50	40	45	17	28	22	22
H16	55	53	52	53	22	25	26	22
H18	66	63	65	64	27	26	30	28
H20	78	63	67	69	27	31	28	29
H22	84	67	68	73	32	30	30	31
H24	98	82	80	86	35	30	34	31
	Figure 4r
	contraction strain				Amplitude				Contraction speed
	Non activated NK	Activated NK 1/1	Activated NK 1/5		Non activated NK	Activated NK 1/1	Activated NK 1/5		Non activated NK	Activated NK 1/1	Activated NK 1/5
	998.37	711.259	692.941		0.1621	0.1169	0.114		0.6433	0.5165	0.4915
	1050.75	707.65	197.808		0.1702	0.1163	0.0332		0.6649	0.5186	0.142
	874.119		341.457		0.1427		0.057		0.5272		0.2486
	1141.17		104.258		0.1841		0.0175929		0.6833		0.0830928
			23	23	21	22.3333	11	10	6	9
			22	24	20	22	9	10	8	9
			35	29	27	30.3333	13	10	9	10.6667
			35	33	29	32.3333	14	16	10	13.3333
			45	32	30	35.6667	17	17	17	17
			43	35	36	38	19	22	20	20.3333
			57	38	37	44	21	21	16	19.3333
			45	50	40	45	17	28	22	22.3333
			55	53	52	53.3333	22	25	26	24.3333
			66	63	65	64.6667	27	26	30	27.6667
			78	63	67	69.3333	27	31	28	28.6667
			84	67	68	73	32	30	30	30.6667
			98	82	80	86.6667	35	30	34	33

## Sheet: Figure_5
	Figure 5a									Figure 5b					Figure 5c				Figure 5d
	IL1b		IL6		TNFa		IL10			Mmp2		Mmp9
	CTRL	NK depleted	CTRL	NK depleted	CTRL	NK depleted	CTRL	NK depleted		CTRL	NK depleted	CTRL	NK depleted		CTRL	NK depleted				CTRL								NK depleted
	1.85	0.51	0.48	0.27	1.76	0.27	0.15	2.02		0.74	0.02	0.92	0.61		1.3	0.8			D0	26.45	32.08	29.32	20.97	77.83	22.5	18.11		26.45		32.08	29.32	20.97	77.83	22.5	18.11
	1.09	0.81	0.41	0.53	0.71	0.52	0.49	0.34		0.79	0.06	1.27	0.38		0.9	0.73			D1		170.14	243.1	320	128.66	471.06	177.11		261.05	390.86	165.14	320.31	219.44	448.65
	0.78	1.07	0.39	0.49	0.45	0.49	0.38	1.65		0.08	0.56	3.94	0.22		1.2	0.64			D3	353.33	267.64	186.87		446.67	411.43	609.53		130	327.91	389.88	369.55	418.67	454.5	454.41
	1.41	0.49	0.45	0.14	1.29	0.13	0.01	1.25		0.37	0.73	2.28	0.81		0.95	0.5			D5		170.89	338.06	567.38	335.06	163.58	456.79		86.38	188.05	194.11		292.21	88.46
	0.57	0.56	0.71	0.38	0.5	0.36	0.32	2.23		1.02	0.1	0.42	2.06		0.8	0.6			D7	95.58	160.55	102.64		245.43	175.11	205.77			64.11	92.04	91.39	107.39	111.21		28.87
	0.77	0.52	0.35	0.7	0.41	0.5	0.47	0.74		1.07	0.93	1.92	1.11						D14	40	104.44	19.18	57.39	54.36	57.78	44.55		61.89	81.11	33.8	47.91	12.9	60.82	20.78
	0.47	0.44	0.44	0.17	0.4	0.17	0.72	0.18		1.04	0.62	0.12	0.43
	2.17	0.65		0.42	0.33	0.43	0.01	0.5		2.31	0.01	0.58	0.39
	1.97	0.75		0.29	0.41	0.29	0.34	1.97
		0.74		0.56		0.3	0.08
				0.29
				0.5
	Figure 5e									Figure 5f					Figure 5g				Figure 5h
	IL1b		IL6		TNFa		IL10			Mmp2		Mmp9
	CTRL	Anti-NKG2A	CTRL	Anti-NKG2A	CTRL	Anti-NKG2A	CTRL	Anti-NKG2A		CTRL	Anti-NKG2A	CTRL	Anti-NKG2A		CTRL	Anti-NKG2A			CTRL	Anti-NKG2A
	0.13	0.4	0.25	0.43	0.65	0.58	1.23	0.35		0.46	0.46	1.23	1.76		1	1.4			850.952	1373.1
	0.59	0.76	0.77	0.64	1.64	1.07	1.65	0.36		1.36	2.48	0.98	0.33		1.2	1.3			311.778	1219.59
	1	0.81	0.46	0.48	0.24	0.62	1.02	1.17		0.01	0.54	0.16	1.17		1.1	1.25			318.511	639.733
	0.21	0.71	0.36	0.44	0.98	1.05	1.47	0.02		1.13	0.49	0.56	0.82		0.9	1.1			607.619	839.07
	1.13	1.54	0.43	1.7	0.39	2.29	3.67	0.93		0.08	0.94	0.96	1.48		0.8	1.25			638.696	1634.5
	1.42	2.59	0.88	2.31	0.72	1.7	0.76	0.96		0.7	1.79	0.18	1.33						1226.49	1697.36
	0.24	1.04	0.55	0.58	0.75	1.05	0.2	0.36		1.2	3.09	0.69	1.91						573.636	599.688
	2	2.03	0.38	1.41	0.71	0.37	2.38	1.92		1.49	0.64	0.67	1.46							1372.69
	0.35	1.18	0.72	0.72	0.59	0.99	0.35	0		0.03	1.26	0.03	0.86							1432.83
		3.58		2.59		1.87		0.99			0.52		2.6							314.133
		0.66		0.81		0.48		0.44			2.91		2.14							966.076
		2.53		1.53				0			0.72		0.05							883.934
	Figure 5i									Figure 5k			Figure 5l			Figure 5m			Figure 5o					Figure 5p						Figure 5q
	LT-HSC		ST-HSC		CLP		GMP												GMP		Monocytes			Monocytes		Macrophages CCR2+				EF
	CTRL	NK depleted	CTRL	NK depleted	CTRL	NK depleted	CTRL	NK depleted		NK+	NK-		CTRL	NK depleted		Cre+	Cre-		Cre+	Cre-	Cre+	Cre-		Cre+	Cre-	Cre+	Cre-			Cre+	Cre-
	3920	2896	5568	2192	3040	2592	185536	136304		0	0.312		9.13018	7.86353		437.207	8.28243		63132.6	54313.2	1681480	1419160		2058.94	549.888	829.222	1144.38			19.2765	34.5898
	2032	1424	4336	4416	5744	2368	180624	117232		0	0.142		9.66676	8.49312		426.404	9.4515		50533	41106.1	1522080	1782060		1981.68	802.5	913.953	775			17.8416	42.8583
	1984	1696	4352	4208	3712	3024	177600	98624		0	0.781		8.28243	8.07257		935.603	7.96795		48682.7	14749.9	2044260	928700		1542.48	597.241	2282	705.649			32.6034	27.4778
	2800	1616	4848	3200	4912	2560	115152	100224		0	0.184		8.49312	7.96795		762.46	8.38767		78185.4	23909.8	2175800	1952040		1179.28	1191.91	2133.62	1346.97			22.2928	30.5482
	3008	1776	3456	3664	4704	2912	195392	132960					12.8812	8.07257		373.122	7, 65742		28422.8	16863.5	2094180	669820		1105.43	702.595	2090.74	555.876			16.5584	23.7052
	2496		3568		2176		137200						10.2085	8.17739		451.666			99792.1	32351.1	2196960	1057840		2001.56	1414.77	1446.29	595.769			29.4872	43.7107
	2160		4032		1952		181424						8.59878			365.103				46695.4		1309300			662.474		1075.86				40.8551
					3600		144544						11.0861			969.235						1340880			1144.23		1418.65
													9.7747			670.307
													9.88285			493.63

## Sheet: Figure_6
	Figure 6b
	Active NK			Mature NK			Terminal NK				Figure 6c
	Control	Recent MI	Old MI	Control	Recent MI	Old MI	Control	Recent MI	Old MI		<10 days		>10 Days
	74.78	220.29	178.005	44.865	210.405	54.775	44.865	201.465	37.815		Infarct	Peri-infarct	Infarct	Peri-infarct
	78.585	62.6	123.91	49.11	51.16	43.795	46.655	62.6	35.335		0	1.7	0	0.37
	39.52	47.88	405.71	31.455	55.815	254.625	31.455	52.11	132.195		0	1.25	0	0.14
	55.03	83.37	233.135	56.95	61.41	65.85	56.95	53.275	33.22		0	2.78	0	0.56
	72.51	99.275	150.995	30.82	104.735	196.42	32.63	78.43	91.69		0.15	4.15		0.76
		91.53	130.24		121.435	49.595		103.31	24.195
		196.31	104.005		182.105	68.815		151.165	48.85
		82.04	195.79		83.04	109.055		90.04	75.07
		96.235	140.04		129.125	57.69		95.625	30.08

## Sheet: Ext_data_Fig2
	Suppl_fig2a
	Day 0	Day 1	Day 3	Day 5	day 7	Day 14
	0.561404		0.37883		0.422222	0.568966
	0.40113	0.886076	0.5	0.5	0.565068	0.88
	0.6	2.23333	0.52795	0.396373	0.464286	0.911765
	0.352941	1.57895		0.675497	0.465587	0.728395
	1.2029	4.42857	0.246154	0.586207	0.547619	0.635417
	0.333333	1.22727	0.254167	0.761538	0.766038	0.8125
	0.543478	1.70213	0.417671	0.569697	0.464567	0.642857
					0.809045
	Suppl_fig2b
	Day 0	Day 1	Day 3	Day 5	day 7	Day 14
	0.0736842		0.0724234		0.0814815	0.106897
	0.205989	0.113924	0.0631068	0.109091	0.113014	0.1
	0.177778	0.2	0.0869565	0.0829016	0.0634921	0.0764706
	0.204706	0.0789474		0.149007	0.109312	0.0728395
	0.0289855	0.157143	0.0512821	0.0689655	0.138095	0.0770833
	0.130769	0.127273	0.0583333	0.0923077	0.113208	0.0964286
	0.0217391	0.212766	0.060241	0.112121	0.107349	0.0746032
					0.120603

## Sheet: Ext_data_fig5
	Suppl_fig5d			Suppl_fig5e
	CCR5 MFI			NK count
	CCR2+/+	CCR2-/-		CCR2+/+	CCR2-/-
	71.4	68.6		140	60
	69.2	69.8		120	55
	83.5	79.1		100	57
	84.1	73.8		90	52
	79.6	76.5		88	30
	88.3	78.8		70	65
	79.9	84		60	48
	78.9	74		65
				50
				49
	Suppl_fig5g			Suppl_fig5h			Suppl_fig5i
	NK cells			CCR5+ NK			%CCR2 NK
	CCR5+/+	CCR5-/-		CCR5+/+	CCR5-/-		CCR5+/+	CCR5-/-
	46	51		80.7	0		7.665	18.45
	63.4154	88.6154		73.5	0		13.15	12.7
	23.625	61.0909		69.3	0		7.47	25.1
	36.75	79.2		64.4	0		16.8	28.55
	64.4211	91.35		66.65	0.97		8.785	25.95
	39.6	100.2		64.3	1.34
	30	112.846			0.27
	31.2	64.5			0
	51	101.908
		77.8909

## Sheet: Ext_data_fig7
	Suppl_fig7a				Suppl_fig7b
	CTR	NK Depleted			CTR									NK Depleted
	6.1	0.1		D0	35480		32240	22320	19280	21880	33760	64120		35480		32240	22320	19280	21880	33760	64120
	5.9	0		D1			19280	17040	19680	15640	16040	10360		2720	1920	2520	440	288.129	866.288
	5	0.2		D3		16680	19880	8960		12760	11720	13400		2240	1080	1320	840	200	320	800
	5.1	0.1		D5			56680	32480	32280	25040	34720	35840		1200	1080	1200		920	120
				D7	38840	41600	34560	37240	34040	18800	22760				640	1040	2960	2880	1520	1560	560
				D14		34480	30680	41640	30800	30240	56320	40040		600	520	1360	1440	360	280	840
					Suppl_fig7c
					CTR
				D0	16207.9		10676.7	33183.8	17841.2	13526.3	17768.4	10622.5		16207.9		10676.7	33183.8	17841.2	13526.3	17768.4	10622.5
				D1			10771.4	8300.53	10824.4	10521.6	11152.5			246.254	415.804	247.817	440.243	157.589	162.015
				D3		13331.1	14622.4	14791.4		12004.3	12120	10012.1		518.182	956.522	509.524	434.091	661.538	729.545	737.5
				D5			15094.2	14486.5	13002	1594.74	18695	14546.3		1181.67	1344.68	1270.59		1176.19	895.349
				D7	12948.8	12010.9	12445.5	7600	14404.4	10466.1	11908.3	12990.2			360	396.078	1185.37	160.417	202.326	234.694	60.4651
				D14		12000	7334.29	10065.8	10639.2	15487.2	6692.31	8840.48		227.5	300	200	397.674	132.5	71.4286	150
					Suppl_fig7d
				D0	82180		54040	64680	67840	80780	28160	14240		82180		54040	64680	67840	80780	28160	14240
				D1			30240	35360	42360			28200		60400	29560	26040	26720	58840	18440
				D3		44740	48040	61700		55140	26720	33320		73980	30100	78480	52920	66500	39620	49420
				D5			137940	52340	100800	151240	79380	49260		36720	74800	121680		83240	122460
				D7	96900	49480	92060	128440	34520	38980	55020	49380			147680	93380	52020	68640	16780	31980	38180
				D14		80880	68080	78620	51960	22340	67520	40800		60300	61380	69700	77380	74300	44760	78940

## Sheet: Ext_data_fig8
	Suppl_fig8b			Suppl_fig8c			Suppl_fig8d			Suppl_fig8e			Suppl_fig8f
	CTR	NK depleted		CTR	NK depleted		CTR	NK depleted		CTR	NK depleted		CTR	NK depleted
	28.7085	41.7734		24.3	24.6667		11247.9	13981.6		23.15	20.25		23.7106	29.1833
	30.7056	40.6285		14.6	32.768		5877.2	16153.8		33.7725	21.01		30.8423	21.1738
	24.6417	31.5717		17.9	19.35		7705.95	9714.33		30.0429	21.0133		24.9324	21.1715
	33.3077	38.3831		28.75	34.35		12387.5	9275.25		48.065	20.4877		39.5933	21.6075
	15.0559	45.3257		16.85	27		6832.68	13715.5		52.6729	23.7613		35.536	21.7579
	27.3535	39.3912		14.55	21.3		5536.27	10920		29.3757	33.6737		31.5594	23.0071
	37.7304	38.6111		22.16	29.35		7684.38	7987.5		36.8471	32.7067		27.866	40.1446
	39.0991	29.0494		21.7	28.65		9179.1	13620.4		23.4573	23.3467		38	22.8152
	23.394	38.056		19.1	22.65		9217.7	12646.9		30.6125	23.8533		26.8418	12.9104
	32.5653	33.8945		20.8	23.65		8652.8	10635.5		40.6271	33.4175		37.4275	36.3819
	26.4255	33.9661		19.945	33.4667		7798.49	9014			22.6612			23.8867
	31.7132	31.0326		26.2333	35.4		10632.5	14393.6			40.23			25.0231
											30.4			11.6036

[truncated: 9 more sheets: Ext_data_fig9, Ext_data_fig11, Ext_data_fig12, Ext_data_fig15, Ext_data_fig16, Ext_data_fig18, Ext_data-fig19, Ext_data_fig20, Ext_dat_fig22]
